# Supplementary material for: HKDC1 enhances the proliferation, migration and glycolysis of pancreatic adenocarcinoma and is linked to immune infiltration
Source: J Cancer. 2024 Feb 12;15(7):1983–93. doi: 10.7150/jca.92823 (PMC10905392; doi:10.7150/jca.92823)
Supplement: Supplementary file 1 — Supplementary figures and data. [file jcav15p1983s1.zip]

Archive with 9 entries (8 files):
- Supplementary figures and EXCEL/
- Supplementary figures and EXCEL/clincal_hkdc1.txt
- Supplementary figures and EXCEL/new_clinicalCor_Age.pdf
- Supplementary figures and EXCEL/new_clinicalCor_Gender.pdf
- Supplementary figures and EXCEL/new_clinicalCor_Grade.pdf
- Supplementary figures and EXCEL/new_clinicalCor_M.pdf
- Supplementary figures and EXCEL/new_clinicalCor_N.pdf
- Supplementary figures and EXCEL/new_clinicalCor_Stage.pdf
- Supplementary figures and EXCEL/new_clinicalCor_T.pdf
