# Supplementary material for: HKDC1 enhances the proliferation, migration and glycolysis of pancreatic adenocarcinoma and is linked to immune infiltration
Source: J Cancer. 2024 Feb 12;15(7):1983–93. doi: 10.7150/jca.92823 (PMC10905392; doi:10.7150/jca.92823)
Supplement: Supplementary file 1 — Supplementary figures and data. [file jcav15p1983s1.zip › Supplementary figures and EXCEL/clincal_hkdc1.txt]

HKDC1	Age	Gender	Grade	Stage	T	M	N
TCGA-HZ-8002	4.87221314397577	<=65	MALE	G1-2	Stage I-II	T3-4	unknow	N1
TCGA-3A-A9IN	0.178236584604805	<=65	FEMALE	G1-2	Stage I-II	T1-2	unknow	unknow
TCGA-HZ-8519	4.81011915519107	>65	MALE	G3-4	Stage I-II	T1-2	unknow	N0
TCGA-FB-AAPY	5.50933480634395	>65	MALE	G1-2	Stage I-II	T1-2	unknow	N1
TCGA-IB-A7LX	5.72687480232701	<=65	MALE	G1-2	Stage I-II	T3-4	unknow	N1
TCGA-XN-A8T5	4.80708696809637	<=65	FEMALE	G1-2	Stage I-II	T1-2	M0	N0
TCGA-3A-A9IX	3.91839577604866	<=65	MALE	G1-2	Stage I-II	T1-2	unknow	N0
TCGA-3A-A9IB	5.47689360440781	>65	FEMALE	G3-4	Stage I-II	T3-4	unknow	N1
TCGA-IB-7646	4.88283376593033	<=65	MALE	G1-2	Stage I-II	T3-4	M0	N1
TCGA-2J-AAB4	6.39628452727385	<=65	MALE	G1-2	Stage I-II	T1-2	M0	N1
TCGA-3A-A9IH	5.92105065921605	>65	FEMALE	G1-2	Stage I-II	T1-2	unknow	N0
TCGA-IB-7890	4.79101698334923	>65	MALE	G3-4	Stage I-II	T1-2	M0	N0
TCGA-IB-AAUO	4.93023585476137	<=65	FEMALE	G3-4	Stage I-II	T3-4	M0	N1
TCGA-HZ-A77O	4.64683084355136	>65	FEMALE	G1-2	Stage I-II	T1-2	unknow	N1
TCGA-FB-AAPQ	7.02318658752151	<=65	MALE	G1-2	Stage I-II	T3-4	unknow	N1
TCGA-3A-A9IL	1.45206823022381	<=65	FEMALE	G1-2	Stage I-II	T1-2	unknow	unknow
TCGA-HZ-8638	5.10278828715211	>65	FEMALE	unknow	Stage I-II	T1-2	unknow	N0
TCGA-FB-AAPS	3.5454989227738	<=65	FEMALE	G1-2	Stage I-II	T1-2	unknow	N1
TCGA-IB-A7M4	5.12479958099906	>65	MALE	G3-4	Stage I-II	T3-4	unknow	N1
TCGA-IB-8126	3.43777370738622	>65	FEMALE	G1-2	Stage III-IV	T3-4	M0	N1
TCGA-HZ-8636	5.40700257294938	<=65	FEMALE	G3-4	Stage III-IV	T3-4	M1	N0
TCGA-US-A77J	3.46859634942349	>65	FEMALE	G1-2	Stage I-II	T3-4	unknow	N1
TCGA-HZ-A8P0	4.60019837830804	>65	MALE	G1-2	Stage I-II	T3-4	unknow	N1
TCGA-IB-AAUS	4.39010359267891	>65	FEMALE	G1-2	Stage I-II	T3-4	M0	N1
TCGA-3E-AAAZ	4.69156208057483	>65	MALE	G1-2	Stage I-II	T3-4	unknow	N0
TCGA-HZ-8001	3.48440885285824	>65	MALE	G1-2	Stage III-IV	T3-4	unknow	N0
TCGA-S4-A8RO	6.30718805597911	>65	FEMALE	G1-2	Stage I-II	T3-4	unknow	N1
TCGA-IB-7889	4.84951394407746	>65	FEMALE	G1-2	Stage I-II	T3-4	M0	N1
TCGA-FB-AAPP	5.0434276271968	>65	MALE	G3-4	Stage I-II	T3-4	unknow	N1
TCGA-FB-A4P6	5.20055535723212	<=65	MALE	G1-2	Stage I-II	T3-4	unknow	N1
TCGA-2L-AAQE	4.80219321694183	<=65	MALE	G1-2	Stage I-II	T3-4	M0	N1
TCGA-IB-A5SO	5.04510217768752	>65	MALE	G1-2	Stage I-II	T3-4	M0	N1
TCGA-FB-AAPU	6.80395026954251	<=65	FEMALE	G1-2	Stage I-II	T3-4	unknow	N0
TCGA-IB-7886	6.18262079654083	>65	MALE	G3-4	Stage I-II	T3-4	M0	N1
TCGA-2J-AABR	4.64532698873641	<=65	FEMALE	G3-4	Stage I-II	T3-4	M0	N0
TCGA-XD-AAUL	4.62817866699795	<=65	MALE	G1-2	Stage I-II	T3-4	unknow	N0
TCGA-F2-A8YN	5.81769232104646	>65	MALE	G1-2	Stage I-II	T3-4	M0	N0
TCGA-HZ-A49I	5.76125601486905	>65	MALE	G1-2	Stage I-II	T3-4	unknow	N1
TCGA-2J-AABE	5.52601558625935	>65	MALE	G1-2	Stage I-II	T3-4	M0	N0
TCGA-2J-AAB8	6.08075784702228	>65	MALE	G3-4	Stage I-II	T3-4	M0	N1
TCGA-US-A774	4.67526832561861	>65	FEMALE	G3-4	Stage I-II	T3-4	unknow	N1
TCGA-IB-AAUV	2.78001607009367	<=65	MALE	G1-2	Stage I-II	T3-4	M0	N1
TCGA-2J-AABK	6.04206863275748	>65	MALE	G1-2	Stage I-II	T3-4	M0	N1
TCGA-FB-A5VM	0.870739524988939	>65	MALE	G3-4	Stage I-II	T1-2	M0	N0
TCGA-3A-A9I7	6.14754278643835	<=65	MALE	G1-2	Stage I-II	T3-4	unknow	N1
TCGA-IB-8127	7.06766667914543	<=65	MALE	G1-2	Stage I-II	T3-4	M0	N1
TCGA-IB-AAUU	6.67356349046501	<=65	MALE	G3-4	Stage I-II	T3-4	M0	N1
TCGA-IB-7651	6.21672840026733	<=65	FEMALE	G1-2	Stage I-II	T3-4	M0	N1
TCGA-S4-A8RP	5.61907254604858	>65	FEMALE	G3-4	Stage I-II	T3-4	unknow	N1
TCGA-HZ-A4BH	5.71459721758489	>65	MALE	G3-4	Stage I-II	T3-4	unknow	N1
TCGA-HV-AA8X	6.71288462067527	>65	FEMALE	G1-2	Stage I-II	T1-2	unknow	N1
TCGA-2J-AABV	2.07275752497175	>65	MALE	G3-4	Stage I-II	T3-4	M0	N1
TCGA-2J-AABO	5.81019629242106	<=65	MALE	G1-2	Stage I-II	T3-4	M0	N1
TCGA-US-A77E	5.00644614615418	>65	MALE	G3-4	Stage I-II	T3-4	unknow	N1
TCGA-2J-AAB9	4.76667996129674	>65	FEMALE	G1-2	Stage I-II	T3-4	M0	N1
TCGA-FB-AAQ1	5.10879624328505	<=65	MALE	G1-2	Stage I-II	T3-4	unknow	N1
TCGA-LB-A9Q5	3.70160450149798	<=65	FEMALE	G3-4	Stage I-II	T3-4	unknow	N1
TCGA-IB-A5SQ	4.38909868590433	<=65	FEMALE	G1-2	Stage I-II	T1-2	M0	N0
TCGA-2J-AABA	5.04935195913529	<=65	MALE	G1-2	Stage I-II	T3-4	M0	N1
TCGA-F2-A44G	5.78574669889791	>65	FEMALE	G1-2	Stage I-II	T3-4	M0	N1
TCGA-IB-AAUT	5.00653142176579	<=65	MALE	G1-2	Stage I-II	T1-2	M0	N1
TCGA-F2-6880	2.42816919665722	>65	MALE	G1-2	Stage I-II	T3-4	M0	N1
TCGA-H6-A45N	5.71332464699766	>65	FEMALE	G3-4	Stage I-II	T3-4	unknow	N1
TCGA-LB-A7SX	4.91625687944896	>65	FEMALE	G1-2	Stage I-II	T3-4	unknow	N1
TCGA-2L-AAQA	6.43182517688903	>65	MALE	G1-2	Stage I-II	T3-4	unknow	N1
TCGA-Z5-AAPL	4.16548589922664	>65	FEMALE	G1-2	Stage I-II	T3-4	M0	N0
TCGA-HZ-7920	3.63598650374562	>65	MALE	G1-2	Stage I-II	T1-2	unknow	N0
TCGA-HZ-7918	3.53601558867909	>65	MALE	G3-4	Stage I-II	T3-4	M0	N1
TCGA-US-A779	5.82492311013384	<=65	FEMALE	G1-2	Stage I-II	T3-4	unknow	N1
TCGA-2J-AABT	4.26004071533005	>65	FEMALE	G1-2	Stage I-II	T3-4	M0	N1
TCGA-XD-AAUH	3.81434533496322	<=65	FEMALE	G1-2	Stage I-II	T3-4	M0	N1
TCGA-HZ-7924	6.05244632676557	<=65	FEMALE	G1-2	Stage I-II	T3-4	unknow	N0
TCGA-HZ-A4BK	5.90196501121768	>65	MALE	G3-4	Stage I-II	T3-4	unknow	N1
TCGA-IB-AAUR	3.47053686509258	>65	MALE	G1-2	Stage I-II	T3-4	M0	N1
TCGA-HZ-A9TJ	4.88725056733304	>65	MALE	G1-2	Stage III-IV	T3-4	M1	N0
TCGA-F2-A7TX	5.73761375962643	>65	MALE	G3-4	Stage I-II	T3-4	M0	N1
TCGA-HZ-7925	6.15582410129814	>65	MALE	G1-2	Stage I-II	T3-4	unknow	N1
TCGA-3A-A9IC	5.10626874460459	<=65	FEMALE	G1-2	Stage I-II	T3-4	unknow	N1
TCGA-FB-A545	5.51861381784899	>65	FEMALE	G1-2	Stage I-II	T3-4	M0	N1
TCGA-XD-AAUI	5.56297808742736	<=65	FEMALE	G1-2	Stage I-II	T3-4	unknow	N1
TCGA-2J-AAB6	3.77360606972694	>65	MALE	G1-2	Stage I-II	T3-4	M0	N0
TCGA-IB-AAUQ	5.92350814528848	<=65	MALE	G1-2	Stage I-II	T3-4	M0	N1
TCGA-HZ-A77Q	4.54041790493111	<=65	FEMALE	G1-2	Stage I-II	T3-4	unknow	N1
TCGA-IB-7891	4.68773259475934	<=65	FEMALE	G1-2	Stage I-II	T3-4	M0	N1
TCGA-3A-A9IU	3.60168463261784	<=65	MALE	G3-4	Stage I-II	T3-4	unknow	N1
TCGA-2L-AAQI	6.07829813927947	>65	MALE	G3-4	Stage I-II	T3-4	unknow	N1
TCGA-3A-A9J0	5.65796863245496	>65	MALE	G1-2	Stage I-II	T3-4	unknow	N1
TCGA-HV-A5A3	5.3177128801668	<=65	MALE	G1-2	Stage I-II	T3-4	unknow	unknow
TCGA-H8-A6C1	4.60743092897208	<=65	MALE	G1-2	Stage I-II	T3-4	unknow	N0
TCGA-HZ-7926	6.24712051752912	<=65	MALE	G1-2	Stage I-II	T3-4	unknow	N1
TCGA-IB-7645	4.79431708384841	<=65	FEMALE	G1-2	Stage I-II	T3-4	M0	N1
TCGA-IB-AAUN	6.46527416314736	>65	FEMALE	G1-2	Stage I-II	T1-2	M0	N0
TCGA-3A-A9IS	0.0492125346325603	>65	MALE	G1-2	Stage I-II	T1-2	unknow	N0
TCGA-IB-AAUM	3.59317446882282	>65	MALE	G3-4	Stage I-II	T1-2	M0	N1
TCGA-IB-7885	4.64137839853113	>65	FEMALE	G1-2	Stage I-II	T3-4	M0	N1
TCGA-HZ-A49G	4.75908657425181	<=65	FEMALE	G1-2	Stage I-II	T1-2	unknow	N1
TCGA-XN-A8T3	4.64181188588785	>65	MALE	G1-2	Stage I-II	T1-2	M0	N0
TCGA-2L-AAQM	0.185993370069966	<=65	MALE	G1-2	Stage I-II	T3-4	unknow	N1
TCGA-FB-AAQ6	6.41798412316724	>65	MALE	G1-2	Stage I-II	T1-2	unknow	N0
TCGA-IB-7647	6.87268719121576	<=65	MALE	G1-2	Stage I-II	T3-4	M0	N1
TCGA-FB-A4P5	4.56401226543738	>65	FEMALE	G1-2	Stage I-II	T3-4	unknow	N1
TCGA-RB-AA9M	5.45163643806794	<=65	MALE	G3-4	Stage I-II	T1-2	unknow	N1
TCGA-HZ-8005	6.32234641579562	>65	MALE	G3-4	Stage I-II	T3-4	unknow	N1
TCGA-3A-A9IO	1.10762092135543	<=65	MALE	G1-2	unknow	unknow	unknow	unknow
TCGA-FB-A7DR	5.48465052570245	<=65	MALE	G1-2	Stage I-II	T3-4	M0	unknow
TCGA-F2-6879	5.97208604322556	<=65	MALE	G1-2	Stage I-II	T3-4	M0	N1
TCGA-XD-AAUG	3.39255098306911	>65	FEMALE	G1-2	Stage III-IV	T3-4	M1	N1
TCGA-HZ-8315	4.91521971030993	<=65	FEMALE	G1-2	Stage I-II	T3-4	unknow	N0
TCGA-HV-A5A5	5.35348209180842	<=65	FEMALE	G1-2	Stage I-II	T3-4	M0	N1
TCGA-3A-A9IR	0.12565110166152	<=65	FEMALE	G1-2	Stage I-II	T1-2	unknow	N0
TCGA-IB-7887	4.89002831855828	<=65	FEMALE	G1-2	Stage I-II	T3-4	M0	N1
TCGA-IB-A6UF	4.92921816058314	<=65	MALE	G1-2	Stage I-II	T3-4	M0	N1
TCGA-HZ-7923	3.81794041091973	<=65	MALE	G1-2	Stage I-II	T3-4	unknow	N0
TCGA-HZ-A49H	3.61941301059794	>65	FEMALE	G1-2	Stage I-II	T3-4	unknow	N1
TCGA-S4-A8RM	5.98295936017696	>65	MALE	G3-4	Stage I-II	T3-4	unknow	N1
TCGA-HV-AA8V	4.51967399042156	<=65	MALE	G3-4	Stage I-II	T3-4	unknow	N1
TCGA-HZ-7289	4.86855343233293	>65	MALE	G1-2	Stage I-II	T3-4	unknow	N1
TCGA-IB-A5SP	5.89800272236458	>65	MALE	G1-2	Stage I-II	T3-4	M0	N0
TCGA-OE-A75W	6.50515256608757	>65	MALE	G1-2	Stage I-II	T3-4	M0	N0
TCGA-IB-7888	4.90241129447226	>65	FEMALE	G1-2	Stage I-II	T3-4	M0	N0
TCGA-LB-A8F3	4.87646783270635	<=65	FEMALE	G1-2	Stage I-II	T3-4	unknow	N0
TCGA-3A-A9IJ	0.663390165451893	<=65	MALE	G1-2	Stage I-II	T1-2	unknow	N0
TCGA-IB-AAUW	5.06056192232892	<=65	FEMALE	G3-4	Stage I-II	T3-4	M0	N1
TCGA-2J-AABU	4.42668743597543	<=65	MALE	G3-4	Stage I-II	T3-4	M0	N1
TCGA-IB-7644	5.90655152243125	<=65	FEMALE	G1-2	Stage III-IV	T3-4	M1	N1
TCGA-Q3-AA2A	5.72597013754417	<=65	FEMALE	G1-2	Stage I-II	T3-4	unknow	N1
TCGA-IB-A5ST	4.82512924523581	<=65	FEMALE	G1-2	Stage I-II	T3-4	M0	N1
TCGA-2J-AAB1	5.1338470722765	<=65	MALE	G3-4	Stage I-II	T3-4	M0	N1
TCGA-HZ-7922	5.40462727841793	<=65	FEMALE	G1-2	Stage I-II	T3-4	unknow	N1
TCGA-Q3-A5QY	3.53033298116581	<=65	MALE	G1-2	Stage I-II	T3-4	unknow	N1
TCGA-HV-A5A6	3.75557128441023	<=65	FEMALE	G1-2	Stage I-II	T3-4	M0	N1
TCGA-IB-7654	5.34708449312493	>65	MALE	G1-2	Stage I-II	T1-2	M0	N1
TCGA-HZ-8003	3.78024709788435	<=65	FEMALE	G1-2	Stage I-II	T3-4	unknow	N1
TCGA-IB-7649	4.83348721690963	>65	FEMALE	G1-2	Stage I-II	T3-4	M0	N1
TCGA-HV-A7OL	5.49151963494098	>65	MALE	G1-2	Stage I-II	T3-4	unknow	N0
TCGA-IB-7652	6.26825284751975	<=65	FEMALE	G1-2	Stage I-II	T3-4	M0	N1
TCGA-US-A77G	6.50784220078971	<=65	MALE	G1-2	Stage I-II	T3-4	unknow	N1
TCGA-3E-AAAY	5.66698377006666	>65	MALE	G3-4	Stage I-II	T3-4	unknow	N1
TCGA-2J-AABH	5.29196816373376	<=65	MALE	G3-4	Stage I-II	T3-4	M0	N0
TCGA-3A-A9IZ	5.31949149054224	<=65	MALE	G1-2	Stage I-II	T3-4	unknow	N1
TCGA-YH-A8SY	5.82618999341315	>65	FEMALE	G1-2	unknow	T3-4	unknow	N1
TCGA-F2-7273	4.66828367696075	<=65	MALE	G3-4	Stage I-II	T3-4	M0	N1
TCGA-IB-A5SS	5.46539988329661	<=65	FEMALE	G3-4	Stage I-II	T3-4	M0	N1
TCGA-FB-AAPZ	5.73642358003807	<=65	MALE	G3-4	Stage I-II	T1-2	unknow	N1
TCGA-IB-7897	3.32355741988822	<=65	FEMALE	G1-2	Stage I-II	T3-4	M0	N1
TCGA-L1-A7W4	1.71532232800414	<=65	FEMALE	G3-4	Stage I-II	T3-4	M0	N1
TCGA-F2-A44H	3.86081385399912	<=65	MALE	G1-2	Stage I-II	T3-4	M0	N0
TCGA-HV-A7OP	3.15563591061871	>65	MALE	unknow	Stage I-II	T3-4	M0	N1
TCGA-2J-AABP	0.719490131200293	<=65	FEMALE	G3-4	Stage I-II	T3-4	M0	N1
TCGA-IB-7893	4.10040583708597	<=65	MALE	G3-4	Stage I-II	T3-4	M0	N0
TCGA-IB-A6UG	4.43203739088004	<=65	MALE	G3-4	Stage I-II	T3-4	M0	N1
TCGA-FB-AAQ0	5.8314288621435	>65	MALE	G3-4	Stage I-II	T3-4	unknow	N0
TCGA-YB-A89D	5.97704174465882	<=65	MALE	G1-2	Stage I-II	T3-4	unknow	N1
TCGA-HZ-A77P	4.6690778033465	>65	MALE	G1-2	Stage I-II	T3-4	unknow	N1
TCGA-HZ-8637	3.28359587009038	>65	FEMALE	G3-4	Stage I-II	T3-4	unknow	N1
TCGA-2L-AAQL	5.87634749668592	>65	MALE	G3-4	Stage I-II	T3-4	unknow	N1
TCGA-M8-A5N4	6.07789881456854	<=65	FEMALE	G1-2	Stage I-II	T3-4	M0	N0
TCGA-US-A776	4.50738872603395	<=65	MALE	G1-2	Stage I-II	T3-4	unknow	N0
TCGA-PZ-A5RE	5.39147216812035	<=65	FEMALE	G3-4	Stage I-II	T3-4	unknow	N1
TCGA-2L-AAQJ	5.45491942664195	<=65	FEMALE	G1-2	Stage III-IV	T3-4	unknow	N0
TCGA-HV-A5A4	5.61801542003707	>65	FEMALE	G1-2	Stage I-II	T3-4	unknow	N0
TCGA-FB-AAQ2	5.0015095313634	>65	FEMALE	G3-4	Stage I-II	T3-4	unknow	N1
TCGA-F2-7276	5.19567043608832	<=65	MALE	G1-2	Stage I-II	T3-4	M0	N1
TCGA-H6-8124	4.2834180742095	<=65	FEMALE	G3-4	Stage I-II	T3-4	M0	N1
TCGA-2J-AABF	5.29555406359786	>65	MALE	G3-4	Stage I-II	T3-4	M0	N1
TCGA-FB-AAQ3	4.50801657621035	<=65	FEMALE	G1-2	Stage I-II	T3-4	unknow	N1
TCGA-3A-A9I5	5.70869766327937	<=65	MALE	G1-2	unknow	unknow	unknow	N0
TCGA-HZ-8317	5.07595185884484	>65	FEMALE	G1-2	Stage I-II	T3-4	unknow	N1
TCGA-RB-A7B8	5.11048852987025	>65	FEMALE	G1-2	Stage I-II	T3-4	unknow	N1
TCGA-HZ-A8P1	6.22261331710268	>65	MALE	G1-2	Stage I-II	T1-2	unknow	N0
TCGA-FB-A78T	5.94561238481656	>65	FEMALE	G1-2	Stage I-II	T3-4	M0	N1
TCGA-IB-AAUP	5.16745828983087	>65	MALE	G1-2	Stage I-II	T3-4	M0	N1
TCGA-HZ-7919	6.32355201587821	<=65	FEMALE	G1-2	Stage I-II	T3-4	M0	N1
TCGA-RL-AAAS	4.61694576003866	<=65	FEMALE	G1-2	Stage I-II	T1-2	M0	N0
TCGA-3A-A9I9	5.55582535589353	>65	MALE	G1-2	Stage I-II	T3-4	unknow	N0
TCGA-2J-AABI	1.12822740247183	<=65	FEMALE	G3-4	Stage I-II	T3-4	M0	N0
TCGA-3A-A9IV	0.32527127079596	<=65	FEMALE	G1-2	Stage I-II	T1-2	unknow	N0
TCGA-YY-A8LH	6.46120275072614	<=65	FEMALE	G3-4	Stage I-II	T3-4	unknow	N1
